# Supplementary material for: Adaptation and Validation of a French Version of the Vaccination Attitudes Examination (VAX) Scale
Source: Vaccines (Basel). 2023 May 19;11(5):1001. doi: 10.3390/vaccines11051001 (PMC10221281; doi:10.3390/vaccines11051001)
Supplement: Supplementary file 1 [file vaccines-11-01001-s001.zip]

Archive with 1 entries (1 files):
- vaccines-2381760-supplementary.pdf
